# Supplementary material for: HNPP: Higher-order network-based personalized PageRank for detecting critical phase in complex biological systems
Source: PLoS Comput Biol. 2026 Jul 17;22(7):e1014475. doi: 10.1371/journal.pcbi.1014475 (PMC13379042; doi:10.1371/journal.pcbi.1014475)
Supplement: S1 Table — (XLSX) [file pcbi.1014475.s023.xlsx]

## Sheet: Sheet1
Table S1. Information of some important signaling genes in pericyte-to-neuron data
Gene	Location	Relation with embryonic development	PMID
JAK2	Necytosol、Nucleus	For JAK2-deficient embryos, JAK2 is crucially required for the function of the first hematopoietic stem cells	26864339
TRIB3	Nucleus	TRIB3 maintains pluripotency in mouse embryonic stem cells and is important for self-renewal and reprogramming during early development	29170476
MARCKS	Cytosol、Nucleus	MARCKS, particularly its phosphorylated form, is involved in early neurogenesis, including neuronal differentiation and axon growth, in the developing nervous system	11675128
CEBPB	Cytosol	CEBPB is necessary and sufficient for the development of primitive myeloid cells during embryogenesis, and capable of initiating the entire myelopoiesis pathway in pluripotent cells	19420355
NPM1	Cytosol	NPM1 promotes neural stem cell proliferation and prevents apoptosis during embryogenesis	17949752
NAP1L1	Cytosol	NAP1L1 promotes neural progenitor cell proliferation and prevents premature neuronal differentiation during early embryonic brain development	29490266
SUMO2	Mitochondrion	SUMO2 is essential for normal embryogenesis, as its deficiency causes severe developmental delay and embryonic lethality	24891386
CXCL8	Cytosol	CXCL8 promotes embryonic hematopoiesis and vascular development by expanding the CHT niche and enhancing HSPC engraftment	36725964
