# Supplementary material for: HNPP: Higher-order network-based personalized PageRank for detecting critical phase in complex biological systems
Source: PLoS Comput Biol. 2026 Jul 17;22(7):e1014475. doi: 10.1371/journal.pcbi.1014475 (PMC13379042; doi:10.1371/journal.pcbi.1014475)
Supplement: S2 Table — (XLSX) [file pcbi.1014475.s024.xlsx]

## Sheet: Sheet1
Table S2. Information of some important signaling genes in hESC-to-DEC data
Gene	Location	Relation with embryonic development	PMID
FAU	Nucleus	FAU is required for the production of normal numbers of myocardial precursors and the expression of NKX2.5 during early embryogenesis	10580005
KREMEN1	Plasma membrane	KREMENK1 functions as a dependence receptor to trigger cell death unless bound to its ligand DICKKOPF1, thereby regulating cell survival during embryogenesis	23484855
FGF5	Extracellular	FGF5 expression is increased upon differentiation of mouse embryonic stem cells, indicating its role as a marker of differentiation during early development	17717067
SIRT1	Cytosol、Nucleus	SIRT1 is essential for proper embryonic development, as its deficiency leads to defects in hematopoietic and endothelial differentiation	20966168
NEDD8	Cytosol、Nucleus	NEDD8-mediated neddylation regulates cell proliferation and tissue remodeling during embryogenesis	26003431
STAT1	Cytosol、Nucleus	STAT1 promotes proliferation of metanephric mesenchymal cells but inhibits mesenchymal-epithelial transition and tubulogenesis during embryonic kidney development	20624457
CCL5	Extracellular	CCL5, as a chemokine, regulates trophoblast invasiveness, placental angiogenesis, and immune cell recruitment at the maternal-fetal interface, thereby supporting embryonic growth during pregnancy	25109684
XRCC2	Nucleus	XRCC2 is essential for embryonic viability by maintaining genetic stability through homologous recombination repair	11118202
