# Supplementary material for: HNPP: Higher-order network-based personalized PageRank for detecting critical phase in complex biological systems
Source: PLoS Comput Biol. 2026 Jul 17;22(7):e1014475. doi: 10.1371/journal.pcbi.1014475 (PMC13379042; doi:10.1371/journal.pcbi.1014475)
Supplement: S3 Table — (XLSX) [file pcbi.1014475.s025.xlsx]

## Sheet: Sheet1
Table S3. Runtime comparison of several critical state detection methods
Dataset	Cell number	Gene number	HNPP	BioTIP	DNRS	M-DNB
Pericyte-to-neuron data	623	10239	2min 26s	51.8s	71min 26s	98 min 57s
hESC-to-DEC data	758	8741	2min 20s	12.5s	72min 59s	95min 51s
ICM-to-VEC data	721	7174	1min 33s	5.3s	28min 7s	83min 54s
hRPE data	1683	3546	1min 2s	6.6s	33min 51s	60min 52s
LCCER data	1514	6542	2min 1s	8.4s	92min 31s	81min 6s
HELC data	9858	2043	4s	9.8s	56min 5s	21min 27s
